# Supplementary material for: Urinary exosomal miRNA signature of IgA nephropathy: a case–control study
Source: Sci Rep. 2023 Dec 4;13:21400. doi: 10.1038/s41598-023-47751-z (PMC10695945; doi:10.1038/s41598-023-47751-z)
Supplement: Supplementary file 1 — Supplementary Table 1. [file 41598_2023_47751_MOESM1_ESM.xlsx]

## Sheet: miRNA - mRNA
miRNA	mRNA
hsa-miR-4532	LINC01551
hsa-miR-4532	C11orf98
hsa-miR-4532	ADRBK2
hsa-miR-4532	C3
hsa-miR-4532	CYP2B6
hsa-miR-4532	DSG3
hsa-miR-4532	SLC26A2
hsa-miR-4532	EIF2S3
hsa-miR-4532	FKTN
hsa-miR-4532	FFAR2
hsa-miR-4532	HMGB1
hsa-miR-4532	HPCAL1
hsa-miR-4532	IL10RB
hsa-miR-4532	KCNJ6
hsa-miR-4532	LDLR
hsa-miR-4532	LIMS1
hsa-miR-4532	NDUFV3
hsa-miR-4532	NEUROD2
hsa-miR-4532	NQO2
hsa-miR-4532	PDE4C
hsa-miR-4532	SEPT5
hsa-miR-4532	POU3F1
hsa-miR-4532	PSMB2
hsa-miR-4532	PTK6
hsa-miR-4532	PTPRF
hsa-miR-4532	RAB3B
hsa-miR-4532	RGS12
hsa-miR-4532	RXRA
hsa-miR-4532	SELPLG
hsa-miR-4532	SNRPD3
hsa-miR-4532	AKR1D1
hsa-miR-4532	YY1
hsa-miR-4532	ZNF91
hsa-miR-4532	CDC14B
hsa-miR-4532	PLPP3
hsa-miR-4532	TM4SF5
hsa-miR-4532	PRPF4
hsa-miR-4532	RAB11B
hsa-miR-4532	TXNL1
hsa-miR-4532	AQR
hsa-miR-4532	SEMA3E
hsa-miR-4532	SERTAD2
hsa-miR-4532	PHYHIP
hsa-miR-4532	VAV3
hsa-miR-4532	PDLIM5
hsa-miR-4532	RAI1
hsa-miR-4532	UQCR11
hsa-miR-4532	ZFP30
hsa-miR-4532	MESD
hsa-miR-4532	AHCYL2
hsa-miR-4532	SF3B1
hsa-miR-4532	PHLDA3
hsa-miR-4532	SLC7A11
hsa-miR-4532	MOB4
hsa-miR-4532	LRP10
hsa-miR-4532	RNF115
hsa-miR-4532	CRCP
hsa-miR-4532	CARD10
hsa-miR-4532	ABHD17B
hsa-miR-4532	ECSIT
hsa-miR-4532	TAS2R5
hsa-miR-4532	INO80
hsa-miR-4532	TMEM106B
hsa-miR-4532	LAX1
hsa-miR-4532	FEM1A
hsa-miR-4532	DCP1A
hsa-miR-4532	INKA2
hsa-miR-4532	UGGT1
hsa-miR-4532	CYP20A1
hsa-miR-4532	TXNDC16
hsa-miR-4532	LRFN1
hsa-miR-4532	FANCM
hsa-miR-4532	CPNE5
hsa-miR-4532	SLC7A14
hsa-miR-4532	KIAA1614
hsa-miR-4532	ERAP2
hsa-miR-4532	ZNF106
hsa-miR-4532	SLC30A5
hsa-miR-4532	MRPL36
hsa-miR-4532	ZNF419
hsa-miR-4532	ZMYM1
hsa-miR-4532	SLC35E1
hsa-miR-4532	DSN1
hsa-miR-4532	ZNF556
hsa-miR-4532	PTGES2
hsa-miR-4532	ORAI2
hsa-miR-4532	SLC35F5
hsa-miR-4532	HM13
hsa-miR-4532	CRISPLD2
hsa-miR-4532	SPIRE2
hsa-miR-4532	MCM8
hsa-miR-4532	C11orf70
hsa-miR-4532	TIMM29
hsa-miR-4532	GPRIN1
hsa-miR-4532	RNF157
hsa-miR-4532	ZNF554
hsa-miR-4532	LRRC58
hsa-miR-4532	DNAAF10
hsa-miR-4532	RFFL
hsa-miR-4532	SLC43A2
hsa-miR-4532	ZNF573
hsa-miR-4532	TCEANC2
hsa-miR-4532	TAF8
hsa-miR-4532	VSTM4
hsa-miR-4532	PDE12
hsa-miR-4532	TPCN2
hsa-miR-4532	KCTD20
hsa-miR-4532	GK5
hsa-miR-4532	GATC
hsa-miR-4532	ZNF843
hsa-miR-4532	ZFP82
hsa-miR-4532	NWD1
hsa-miR-4532	ARHGAP40
hsa-miR-4532	FAM73A
hsa-miR-4532	RBM43
hsa-miR-4532	CDNF
hsa-miR-4532	TRIM72
hsa-miR-4532	RNF222
hsa-miR-4532	GXYLT2
hsa-miR-4532	RAD51L3-RFFL
hsa-miR-4532	HSPE1-MOB4
hsa-miR-146b-3p	PDGFB
hsa-miR-146b-3p	MARCHF9
hsa-miR-146b-3p	MTFR1L
hsa-miR-146b-3p	LRRC58
hsa-miR-146b-3p	RIMOC1
hsa-miR-146b-3p	TSC22D2
hsa-miR-146b-3p	NUFIP2
hsa-miR-146b-3p	KLHDC8B
hsa-miR-146b-3p	KCTD21
hsa-miR-146b-3p	BLCAP
hsa-miR-146b-3p	ANKRD33B
hsa-miR-146b-3p	ZNF354B
hsa-miR-146b-3p	XKR7
hsa-miR-146b-3p	POLR3G
hsa-miR-146b-3p	MAP3K20
hsa-miR-146b-3p	KY
hsa-miR-146b-3p	LIMD1
hsa-miR-146b-3p	KIF3B
hsa-miR-146b-3p	ATXN1
hsa-miR-146b-3p	RAB8A
hsa-miR-146b-3p	LSM4
hsa-miR-146b-3p	ZNF703
hsa-miR-146b-3p	DAB2
hsa-miR-146b-3p	ZNF551
hsa-miR-146b-3p	LRATD2
hsa-miR-146b-3p	OLFML2A
hsa-miR-146b-3p	BIVM
hsa-miR-146b-3p	ZNF285
hsa-miR-146b-3p	GK5
hsa-miR-146b-3p	CPS1
hsa-miR-146b-3p	REL
hsa-miR-146b-3p	GDPD5
hsa-miR-146b-3p	CPEB4
hsa-miR-146b-3p	CBX2
hsa-miR-146b-3p	RARS2
hsa-miR-146b-3p	FAM107A
hsa-miR-146b-3p	NDUFV3
hsa-miR-146b-3p	SZT2
hsa-miR-146b-3p	APOL6
hsa-miR-146b-3p	LINC02897
hsa-miR-146b-3p	PTGS1
hsa-miR-146b-3p	TRIM67
hsa-miR-146b-3p	CTC1
hsa-miR-146b-3p	CAMKV
hsa-miR-146b-3p	MAP3K10
hsa-miR-146b-3p	BRMS1
hsa-miR-146b-3p	ENO4
hsa-miR-146b-3p	INTU
hsa-miR-146b-3p	KIF27
hsa-miR-146b-3p	PACRG
hsa-miR-146b-3p	STK36
hsa-miR-146b-3p	RARA
hsa-miR-146b-3p	IRAK1
hsa-miR-146b-3p	EGFR
hsa-miR-146b-3p	AP3S2
hsa-miR-146b-3p	BACE2
hsa-miR-146b-3p	C15orf38-AP3S2
hsa-miR-146b-3p	LHX1
hsa-miR-146b-3p	ADGRF1
hsa-miR-599	SLC38A2
hsa-miR-599	STARD7
hsa-miR-599	FGF9
hsa-miR-599	UBE2Q1
hsa-miR-599	CSRP1
hsa-miR-599	SREK1IP1
hsa-miR-599	GAS7
hsa-miR-599	LRRC57
hsa-miR-599	BTC
hsa-miR-599	TYRP1
hsa-miR-599	RBM3
hsa-miR-599	MCTS1
hsa-miR-599	ABHD2
hsa-miR-599	UBXN2A
hsa-miR-599	STOX2
hsa-miR-599	ABI2
hsa-miR-599	NUP42
hsa-miR-599	GPR63
hsa-miR-599	RYBP
hsa-miR-599	CTNND1
hsa-miR-599	ACTBL2
hsa-miR-599	GEMIN6
hsa-miR-599	VSNL1
hsa-miR-599	TRIM5
hsa-miR-599	POU2F1
hsa-miR-599	CYP3A5
hsa-miR-599	TMEM47
hsa-miR-599	ENOX1
hsa-miR-599	TRMT5
hsa-miR-599	SHFM1
hsa-miR-599	HMGN2
hsa-miR-599	NETO2
hsa-miR-599	EOGT
hsa-miR-599	BCL2L11
hsa-miR-599	ATXN7L3B
hsa-miR-599	MSMO1
hsa-miR-599	ATF7IP
hsa-miR-599	PAX6
hsa-miR-599	LRRC40
hsa-miR-599	TMEM30B
hsa-miR-599	SREK1
hsa-miR-599	RPS6KB1
hsa-miR-599	DSE
hsa-miR-599	ZFHX4
hsa-miR-599	PRDX3
hsa-miR-599	CACNG7
hsa-miR-599	AMER1
hsa-miR-599	PLXDC2
hsa-miR-599	ZDHHC5
hsa-miR-599	PPIL1
hsa-miR-599	NR2C2
hsa-miR-599	CBR1
hsa-miR-599	CCDC43
hsa-miR-599	ZNF223
hsa-miR-599	TOMM20
hsa-miR-599	ZNF100
hsa-miR-599	PACS1
hsa-miR-599	TATDN2
hsa-miR-599	PRR11
hsa-miR-599	PLCL1
hsa-miR-599	PARD6B
hsa-miR-599	GPR176
hsa-miR-599	ANP32E
hsa-miR-599	PDIK1L
hsa-miR-599	KPNA3
hsa-miR-599	ELOVL5
hsa-miR-599	BAZ2B
hsa-miR-599	RREB1
hsa-miR-599	RAB10
hsa-miR-599	CDK1
hsa-miR-599	RELA
hsa-miR-599	IWS1
hsa-miR-599	TES
hsa-miR-599	ZNF805
hsa-miR-599	MAP3K7
hsa-miR-599	LRRC58
hsa-miR-599	LBR
hsa-miR-599	RRAS2
hsa-miR-599	DESI1
hsa-miR-599	EIF4G2
hsa-miR-599	CYB5D1
hsa-miR-599	SMU1
hsa-miR-599	TRIP11
hsa-miR-599	SLC8A1
hsa-miR-599	WIPF2
hsa-miR-599	GAN
hsa-miR-599	RASGRP1
hsa-miR-599	SPOP
hsa-miR-599	SRSF2
hsa-miR-599	ADAMTS18
hsa-miR-599	CHCT1
hsa-miR-599	PTAR1
hsa-miR-599	DOK6
hsa-miR-599	PTPN12
hsa-miR-599	THAP6
hsa-miR-599	CENPQ
hsa-miR-599	ARMC10
hsa-miR-599	WIZ
hsa-miR-599	HIF1AN
hsa-miR-599	PSMC2
hsa-miR-599	IL1RAPL1
hsa-miR-599	SOBP
hsa-miR-599	HIPK3
hsa-miR-599	HEY2
hsa-miR-599	TGFB2
hsa-miR-599	RAB1A
hsa-miR-599	STK26
hsa-miR-664b-5p	SMYD1
hsa-miR-664b-5p	CD55
hsa-miR-664b-5p	MSN
hsa-miR-664b-5p	GPBP1L1
hsa-miR-664b-5p	RHOBTB3
hsa-miR-664b-5p	PLAG1
hsa-miR-664b-5p	MSANTD4
hsa-miR-664b-5p	CRK
hsa-miR-664b-5p	PAPLN
hsa-miR-664b-5p	TFAP2A
hsa-miR-664b-5p	IPCEF1
hsa-miR-664b-5p	MAGT1
hsa-miR-664b-5p	PARP15
hsa-miR-664b-5p	OTUD5
hsa-miR-664b-5p	MTMR12
hsa-miR-664b-5p	CCNE2
hsa-miR-221-5p	SGSM1
hsa-miR-221-5p	RPL15
hsa-miR-221-5p	GATAD2B
hsa-miR-221-5p	C18ORF25
hsa-miR-221-5p	PRRC2C
hsa-miR-221-5p	SLC39A10
hsa-miR-221-5p	PRNP
hsa-miR-221-5p	NUP50
hsa-miR-221-5p	NUDT3
hsa-miR-221-5p	AASDHPPT
hsa-miR-221-5p	QSER1
hsa-miR-221-5p	MBD2
hsa-miR-221-5p	ZDHHC6
hsa-miR-221-5p	MUC17
hsa-miR-221-5p	SDC4
hsa-miR-221-5p	HES7
hsa-miR-221-5p	LDOC1
hsa-miR-221-5p	YOD1
hsa-miR-221-5p	CREBZF
hsa-miR-221-5p	C1orf43
hsa-miR-221-5p	ZNF345
hsa-miR-221-5p	DNAH17
hsa-miR-221-5p	PARP1
hsa-miR-221-5p	MRM3
hsa-miR-221-5p	SBNO1
hsa-miR-221-5p	SAR1A
hsa-miR-221-5p	RRAGD
hsa-miR-221-5p	GTF3C6
hsa-miR-221-5p	ANKRD49
hsa-miR-221-5p	SLC8A3
hsa-miR-221-5p	BAK1
hsa-miR-221-5p	SLC1A7
hsa-miR-221-5p	UGDH
hsa-miR-221-5p	HNRNPA1
hsa-miR-221-5p	ERI1
hsa-miR-221-5p	BCL2L2
hsa-miR-221-5p	PABPC1
hsa-miR-221-5p	TMEM101
hsa-miR-221-5p	ITGB1
hsa-miR-221-5p	STAT2
hsa-miR-221-5p	CCNT1
hsa-miR-221-5p	CCDC71L
hsa-miR-221-5p	EFEMP2
hsa-miR-221-5p	CKAP2L
hsa-miR-221-5p	REPS1
hsa-miR-221-5p	MTMR3
hsa-miR-221-5p	P2RX3
hsa-miR-221-5p	AGTRAP
hsa-miR-221-5p	KCNJ11
hsa-miR-221-5p	TRAPPC2
hsa-miR-221-5p	ZNF234
hsa-miR-221-5p	MYLK3
hsa-miR-221-5p	CYP1A2
hsa-miR-221-5p	AVPR1A
hsa-miR-221-5p	LRRTM2
hsa-miR-221-5p	PIWIL1
hsa-miR-221-5p	YIPF4
hsa-miR-221-5p	ZNF556
hsa-miR-221-5p	ZBTB8B
hsa-miR-221-5p	UNC5B
hsa-miR-221-5p	CLIC5
hsa-miR-221-5p	TOMM40
hsa-miR-221-5p	PRR13
hsa-miR-221-5p	NPHP3
hsa-miR-221-5p	MACF1
hsa-miR-221-5p	POLR3F
hsa-miR-221-5p	FBXO31
hsa-miR-221-5p	UFM1
hsa-miR-221-5p	ZC2HC1C
hsa-miR-221-5p	PTAFR
hsa-miR-221-5p	ERCC6L
hsa-miR-221-5p	ZNF486
hsa-miR-221-5p	RPL27A
hsa-miR-221-5p	ZDHHC24
hsa-miR-221-5p	F2RL3
hsa-miR-221-5p	UROS
hsa-miR-221-5p	FZD2
hsa-miR-221-5p	MYPN
hsa-miR-221-5p	CARD8
hsa-miR-221-5p	ZSCAN22
hsa-miR-221-5p	DTWD2
hsa-miR-221-5p	TVP23C
hsa-miR-221-5p	TMEM70
hsa-miR-221-5p	RNF24
hsa-miR-221-5p	ENPP1
hsa-miR-221-5p	ZSWIM7
hsa-miR-221-5p	LGSN
hsa-miR-221-5p	ZNF70
hsa-miR-221-5p	ZNF749
hsa-miR-221-5p	LRTOMT
hsa-miR-221-5p	DNAJC10
hsa-miR-221-5p	KCNK6
hsa-miR-221-5p	SAMD8
hsa-miR-221-5p	PGM2L1
hsa-miR-221-5p	LPP
hsa-miR-221-5p	JARID2
hsa-miR-221-5p	HAS2
hsa-miR-221-5p	FNBP1
hsa-miR-221-5p	FBXL3
hsa-miR-221-5p	IHO1
hsa-miR-221-5p	ALG14
hsa-miR-221-5p	C11orf54
hsa-miR-221-5p	CABP4
hsa-miR-221-5p	MRPS16
hsa-miR-221-5p	ADCYAP1
hsa-miR-221-5p	KANSL3
hsa-miR-221-5p	ERO1A
hsa-miR-221-5p	RAD18
hsa-miR-221-5p	HAUS5
hsa-miR-221-5p	RIMKLA
hsa-miR-221-5p	TFAP2B
hsa-miR-221-5p	VKORC1L1
hsa-miR-221-5p	BRMS1
hsa-miR-221-5p	NDUFAF3
hsa-miR-221-5p	IL6R
hsa-miR-221-5p	SLC25A15
hsa-miR-221-5p	IL1B
hsa-miR-221-5p	GREM1
hsa-miR-221-5p	RDH10
hsa-miR-221-5p	ERO1A
AHCYL2	Transport of inorganic cations/anions and amino acids/oligopeptides
SLC26A2	Transport of inorganic cations/anions and amino acids/oligopeptides
SLC43A2	Transport of inorganic cations/anions and amino acids/oligopeptides
SLC7A11	Transport of inorganic cations/anions and amino acids/oligopeptides
RXRA	Cellular response to chemical stress
PSMB2	Cellular response to chemical stress
HM13	Cellular response to chemical stress
PTK6	Cellular response to chemical stress
SLC7A11	Cellular response to chemical stress
ZNF551	Gene expression (Transcription)
ZNF285	Gene expression (Transcription)
IRAK1	Gene expression (Transcription)
CBX2	Gene expression (Transcription)
ZNF703	Gene expression (Transcription)
RARA	Gene expression (Transcription)
POLR3G	Gene expression (Transcription)
EGFR	Gene expression (Transcription)
ZNF354B	Gene expression (Transcription)
ZNF551	Generic Transcription Pathway
ZNF285	Generic Transcription Pathway
IRAK1	Generic Transcription Pathway
CBX2	Generic Transcription Pathway
ZNF703	Generic Transcription Pathway
RARA	Generic Transcription Pathway
EGFR	Generic Transcription Pathway
ZNF354B	Generic Transcription Pathway
IRAK1	PIP3 activates AKT signaling
CBX2	PIP3 activates AKT signaling
PDGFB	PIP3 activates AKT signaling
EGFR	PIP3 activates AKT signaling
IRAK1	PI5P, PP2A and IER3 Regulate PI3K/AKT Signaling
PDGFB	PI5P, PP2A and IER3 Regulate PI3K/AKT Signaling
EGFR	PI5P, PP2A and IER3 Regulate PI3K/AKT Signaling
IRAK1	Negative regulation of the PI3K/AKT network
PDGFB	Negative regulation of the PI3K/AKT network
EGFR	Negative regulation of the PI3K/AKT network
IRAK1	Intracellular signaling by second messengers
CBX2	Intracellular signaling by second messengers
PDGFB	Intracellular signaling by second messengers
EGFR	Intracellular signaling by second messengers
ZNF551	RNA Polymerase II Transcription
ZNF285	RNA Polymerase II Transcription
IRAK1	RNA Polymerase II Transcription
CBX2	RNA Polymerase II Transcription
ZNF703	RNA Polymerase II Transcription
RARA	RNA Polymerase II Transcription
EGFR	RNA Polymerase II Transcription
ZNF354B	RNA Polymerase II Transcription
SHFM1	FCERI mediated NF-kB activation
PSMC2	FCERI mediated NF-kB activation
MAP3K7	FCERI mediated NF-kB activation
RASGRP1	FCERI mediated NF-kB activation
RELA	FCERI mediated NF-kB activation
SHFM1	Downstream signaling events of B Cell Receptor (BCR)
PSMC2	Downstream signaling events of B Cell Receptor (BCR)
MAP3K7	Downstream signaling events of B Cell Receptor (BCR)
RASGRP1	Downstream signaling events of B Cell Receptor (BCR)
RELA	Downstream signaling events of B Cell Receptor (BCR)
SHFM1	Interleukin-1 family signaling
PSMC2	Interleukin-1 family signaling
IL1RAPL1	Interleukin-1 family signaling
PTPN12	Interleukin-1 family signaling
MAP3K7	Interleukin-1 family signaling
RELA	Interleukin-1 family signaling
BCL2L11	Cytokine Signaling in Immune system
POU2F1	Cytokine Signaling in Immune system
TRIM5	Cytokine Signaling in Immune system
NUP42	Cytokine Signaling in Immune system
SHFM1	Cytokine Signaling in Immune system
PSMC2	Cytokine Signaling in Immune system
IL1RAPL1	Cytokine Signaling in Immune system
PTPN12	Cytokine Signaling in Immune system
MAP3K7	Cytokine Signaling in Immune system
KPNA3	Cytokine Signaling in Immune system
RELA	Cytokine Signaling in Immune system
EIF4G2	Cytokine Signaling in Immune system
AMER1	Diseases of signal transduction by growth factor receptors and second messengers
BTC	Diseases of signal transduction by growth factor receptors and second messengers
BCL2L11	Diseases of signal transduction by growth factor receptors and second messengers
FGF9	Diseases of signal transduction by growth factor receptors and second messengers
SHFM1	Diseases of signal transduction by growth factor receptors and second messengers
PSMC2	Diseases of signal transduction by growth factor receptors and second messengers
HEY2	Diseases of signal transduction by growth factor receptors and second messengers
TRIP11	Diseases of signal transduction by growth factor receptors and second messengers
PTPN12	Diseases of signal transduction by growth factor receptors and second messengers
SHFM1	Signaling by the B Cell Receptor (BCR)
PSMC2	Signaling by the B Cell Receptor (BCR)
MAP3K7	Signaling by the B Cell Receptor (BCR)
RASGRP1	Signaling by the B Cell Receptor (BCR)
RELA	Signaling by the B Cell Receptor (BCR)
AMER1	Disease
WIPF2	Disease
SHFM1	Disease
CTNND1	Disease
ZDHHC5	Disease
PTPN12	Disease
RELA	Disease
BTC	Disease
BCL2L11	Disease
ABI2	Disease
FGF9	Disease
PACS1	Disease
NUP42	Disease
ADAMTS18	Disease
PSMC2	Disease
HEY2	Disease
TRIP11	Disease
GEMIN6	Disease
MAP3K7	Disease
KPNA3	Disease
SHFM1	Activation of NF-kappaB in B cells
PSMC2	Activation of NF-kappaB in B cells
MAP3K7	Activation of NF-kappaB in B cells
RELA	Activation of NF-kappaB in B cells
SHFM1	Fc epsilon receptor (FCERI) signaling
PSMC2	Fc epsilon receptor (FCERI) signaling
MAP3K7	Fc epsilon receptor (FCERI) signaling
RASGRP1	Fc epsilon receptor (FCERI) signaling
RELA	Fc epsilon receptor (FCERI) signaling
SHFM1	Downstream TCR signaling
PSMC2	Downstream TCR signaling
MAP3K7	Downstream TCR signaling
RELA	Downstream TCR signaling
AMER1	Signal Transduction
TGFB2	Signal Transduction
POU2F1	Signal Transduction
WIPF2	Signal Transduction
SHFM1	Signal Transduction
CTNND1	Signal Transduction
RRAS2	Signal Transduction
PTPN12	Signal Transduction
RASGRP1	Signal Transduction
RELA	Signal Transduction
BTC	Signal Transduction
PARD6B	Signal Transduction
GPR176	Signal Transduction
BCL2L11	Signal Transduction
ABI2	Signal Transduction
FGF9	Signal Transduction
RPS6KB1	Signal Transduction
PSMC2	Signal Transduction
HEY2	Signal Transduction
SPOP	Signal Transduction
CDK1	Signal Transduction
MAP3K7	Signal Transduction
LBR	Signal Transduction
CENPQ	Signal Transduction
SHFM1	CLEC7A (Dectin-1) signaling
PSMC2	CLEC7A (Dectin-1) signaling
MAP3K7	CLEC7A (Dectin-1) signaling
RELA	CLEC7A (Dectin-1) signaling
ABI2	Infectious disease
NUP42	Infectious disease
PACS1	Infectious disease
WIPF2	Infectious disease
SHFM1	Infectious disease
PSMC2	Infectious disease
CTNND1	Infectious disease
ZDHHC5	Infectious disease
GEMIN6	Infectious disease
MAP3K7	Infectious disease
KPNA3	Infectious disease
RELA	Infectious disease
BTC	MAPK1/MAPK3 signaling
FGF9	MAPK1/MAPK3 signaling
SHFM1	MAPK1/MAPK3 signaling
PSMC2	MAPK1/MAPK3 signaling
CDK1	MAPK1/MAPK3 signaling
RASGRP1	MAPK1/MAPK3 signaling
SHFM1	Interleukin-1 signaling
PSMC2	Interleukin-1 signaling
MAP3K7	Interleukin-1 signaling
RELA	Interleukin-1 signaling
SHFM1	TCR signaling
PSMC2	TCR signaling
MAP3K7	TCR signaling
RELA	TCR signaling
SHFM1	Transcriptional regulation by RUNX2
PSMC2	Transcriptional regulation by RUNX2
HEY2	Transcriptional regulation by RUNX2
CDK1	Transcriptional regulation by RUNX2
RAB1A	M Phase
NUP42	M Phase
SHFM1	M Phase
PSMC2	M Phase
CDK1	M Phase
LBR	M Phase
CENPQ	M Phase
NUP42	Host Interactions of HIV factors
PACS1	Host Interactions of HIV factors
SHFM1	Host Interactions of HIV factors
PSMC2	Host Interactions of HIV factors
BTC	MAPK family signaling cascades
FGF9	MAPK family signaling cascades
SHFM1	MAPK family signaling cascades
PSMC2	MAPK family signaling cascades
CDK1	MAPK family signaling cascades
RASGRP1	MAPK family signaling cascades
SHFM1	Dectin-1 mediated noncanonical NF-kB signaling
PSMC2	Dectin-1 mediated noncanonical NF-kB signaling
RELA	Dectin-1 mediated noncanonical NF-kB signaling
TGFB2	Ureteral obstruction
HEY2	Ureteral obstruction
RELA	Ureteral obstruction
OTUD5	Innate Immune System
MAGT1	Innate Immune System
CRK	Innate Immune System
CD55	Innate Immune System
TFAP2A	Metabolism of proteins
OTUD5	Metabolism of proteins
CCNE2	Metabolism of proteins
MAGT1	Metabolism of proteins
CD55	Metabolism of proteins
OTUD5	Immune System
MSN	Immune System
MAGT1	Immune System
CRK	Immune System
CD55	Immune System
RHOBTB3	Diabetes Mellitus
IPCEF1	Diabetes Mellitus
PARP15	Diabetes Mellitus
ITGB1	Potential therapeutics for SARS
BRMS1	Potential therapeutics for SARS
STAT2	Potential therapeutics for SARS
IL6R	Potential therapeutics for SARS
GATAD2B	Potential therapeutics for SARS
ITGB1	Infectious disease
CCNT1	Infectious disease
PARP1	Infectious disease
SDC4	Infectious disease
STAT2	Infectious disease
MBD2	Infectious disease
GATAD2B	Infectious disease
BRMS1	Infectious disease
IL1B	Infectious disease
NUP50	Infectious disease
RPL27A	Infectious disease
RPL15	Infectious disease
HNRNPA1	Infectious disease
IL6R	Infectious disease
ITGB1	SARS-CoV Infections
BRMS1	SARS-CoV Infections
SDC4	SARS-CoV Infections
STAT2	SARS-CoV Infections
NUP50	SARS-CoV Infections
HNRNPA1	SARS-CoV Infections
IL6R	SARS-CoV Infections
GATAD2B	SARS-CoV Infections
ITGB1	Type 2 Diabetes
HES7	Type 2 Diabetes
MACF1	Type 2 Diabetes
TOMM40	Type 2 Diabetes
PARP1	Type 2 Diabetes
SDC4	Type 2 Diabetes
KCNJ11	Type 2 Diabetes
STAT2	Type 2 Diabetes
PTAFR	Type 2 Diabetes
ZDHHC24	Type 2 Diabetes
AGTRAP	Type 2 Diabetes
AVPR1A	Type 2 Diabetes
SLC1A7	Type 2 Diabetes
TMEM70	Type 2 Diabetes
SGSM1	Type 2 Diabetes
IL1B	Type 2 Diabetes
CYP1A2	Type 2 Diabetes
ENPP1	Type 2 Diabetes
BAK1	Type 2 Diabetes
HNRNPA1	Type 2 Diabetes
IL6R	Type 2 Diabetes
BCL2L2	Type 2 Diabetes
F2RL3	Type 2 Diabetes
ADCYAP1	Type 2 Diabetes
TFAP2B	Type 2 Diabetes
HAS2	Type 2 Diabetes

## Sheet: Functional enrichment per miRNA
mirna	Category	Term	Count	%	PValue	Genes	List Total	Pop Hits	Pop Total	Fold Enrichment	Bonferroni	Benjamini	FDR
hsa-miR-4532	REACTOME_PATHWAY	R-HSA-425393~Transport of inorganic cations/anions and amino acids/oligopeptides	4	3.27869	0.0353139	AHCYL2, SLC26A2, SLC43A2, SLC7A11	74	108	10946	5.47848	1	1	1
	REACTOME_PATHWAY	R-HSA-9711123~Cellular response to chemical stress	5	4.09836	0.0436941	RXRA, PSMB2, HM13, PTK6, SLC7A11	74	199	10946	3.71656	1	1	1
hsa-miR-146b-3p	REACTOME_PATHWAY	R-HSA-74160~Gene expression (Transcription)	9	14.7541	0.0209077	ZNF551, ZNF285, IRAK1, CBX2, ZNF703, RARA, POLR3G, EGFR, ZNF354B	27	1520	10946	2.40044	0.99174	1	1
	REACTOME_PATHWAY	R-HSA-212436~Generic Transcription Pathway	8	13.1148	0.0238121	ZNF551, ZNF285, IRAK1, CBX2, ZNF703, RARA, EGFR, ZNF354B	27	1256	10946	2.58221	0.995792	1	1
	REACTOME_PATHWAY	R-HSA-1257604~PIP3 activates AKT signaling	4	6.55738	0.0246599	IRAK1, CBX2, PDGFB, EGFR	27	267	10946	6.07352	0.996545	1	1
	REACTOME_PATHWAY	R-HSA-6811558~PI5P, PP2A and IER3 Regulate PI3K/AKT Signaling	3	4.91803	0.0259554	IRAK1, PDGFB, EGFR	27	106	10946	11.4738	0.997445	1	1
	REACTOME_PATHWAY	R-HSA-199418~Negative regulation of the PI3K/AKT network	3	4.91803	0.0292172	IRAK1, PDGFB, EGFR	27	113	10946	10.763	0.998807	1	1
	REACTOME_PATHWAY	R-HSA-9006925~Intracellular signaling by second messengers	4	6.55738	0.0358564	IRAK1, CBX2, PDGFB, EGFR	27	309	10946	5.24799	0.999749	1	1
	REACTOME_PATHWAY	R-HSA-73857~RNA Polymerase II Transcription	8	13.1148	0.0376894	ZNF551, ZNF285, IRAK1, CBX2, ZNF703, RARA, EGFR, ZNF354B	27	1380	10946	2.35019	0.999837	1	1
hsa-miR-599	REACTOME_PATHWAY	R-HSA-2871837~FCERI mediated NF-kB activation	5	4.6729	0.00139995	SHFM1, PSMC2, MAP3K7, RASGRP1, RELA	66	82	10946	10.1127	0.598845	0.457009	0.455607
	REACTOME_PATHWAY	R-HSA-1168372~Downstream signaling events of B Cell Receptor (BCR)	5	4.6729	0.00146434	SHFM1, PSMC2, MAP3K7, RASGRP1, RELA	66	83	10946	9.99087	0.61536	0.457009	0.455607
	REACTOME_PATHWAY	R-HSA-446652~Interleukin-1 family signaling	6	5.60748	0.0021028	SHFM1, PSMC2, IL1RAPL1, PTPN12, MAP3K7, RELA	66	153	10946	6.50386	0.74652	0.457009	0.455607
	REACTOME_PATHWAY	R-HSA-1280215~Cytokine Signaling in Immune system	12	11.215	0.00351258	BCL2L11, POU2F1, TRIM5, NUP42, SHFM1, PSMC2, IL1RAPL1, PTPN12, MAP3K7, KPNA3, RELA, EIF4G2	66	730	10946	2.72628	0.899161	0.468517	0.46708
	REACTOME_PATHWAY	R-HSA-5663202~Diseases of signal transduction by growth factor receptors and second messengers	9	8.41121	0.00392736	AMER1, BTC, BCL2L11, FGF9, SHFM1, PSMC2, HEY2, TRIP11, PTPN12	66	433	10946	3.4472	0.923133	0.468517	0.46708
	REACTOME_PATHWAY	R-HSA-983705~Signaling by the B Cell Receptor (BCR)	5	4.6729	0.0043539	SHFM1, PSMC2, MAP3K7, RASGRP1, RELA	66	112	10946	7.40395	0.941862	0.468517	0.46708
	REACTOME_PATHWAY	R-HSA-1643685~Disease	20	18.6916	0.00503009	AMER1, WIPF2, SHFM1, CTNND1, ZDHHC5, PTPN12, RELA, BTC, BCL2L11, ABI2, FGF9, PACS1, NUP42, ADAMTS18, PSMC2, HEY2, TRIP11, GEMIN6, MAP3K7, KPNA3	66	1748	10946	1.89758	0.962668	0.468517	0.46708
	REACTOME_PATHWAY	R-HSA-1169091~Activation of NF-kappaB in B cells	4	3.73832	0.00730509	SHFM1, PSMC2, MAP3K7, RELA	66	67	10946	9.9014	0.991607	0.591907	0.590092
	REACTOME_PATHWAY	R-HSA-2454202~Fc epsilon receptor (FCERI) signaling	5	4.6729	0.0081705	SHFM1, PSMC2, MAP3K7, RASGRP1, RELA	66	134	10946	6.18838	0.995247	0.591907	0.590092
	REACTOME_PATHWAY	R-HSA-202424~Downstream TCR signaling	4	3.73832	0.0203731	SHFM1, PSMC2, MAP3K7, RELA	66	98	10946	6.76933	0.999999	1	0.998464
	REACTOME_PATHWAY	R-HSA-162582~Signal Transduction	24	22.4299	0.0219399	AMER1, TGFB2, POU2F1, WIPF2, SHFM1, CTNND1, RRAS2, PTPN12, RASGRP1, RELA, BTC, PARD6B, GPR176, BCL2L11, ABI2, FGF9, RPS6KB1, PSMC2, HEY2, SPOP, CDK1, MAP3K7, LBR, CENPQ	66	2591	10946	1.53623	0.999999	1	0.998464
	REACTOME_PATHWAY	R-HSA-5607764~CLEC7A (Dectin-1) signaling	4	3.73832	0.0220455	SHFM1, PSMC2, MAP3K7, RELA	66	101	10946	6.56826	1	1	0.998464
	REACTOME_PATHWAY	R-HSA-5663205~Infectious disease	12	11.215	0.0247701	ABI2, NUP42, PACS1, WIPF2, SHFM1, PSMC2, CTNND1, ZDHHC5, GEMIN6, MAP3K7, KPNA3, RELA	66	960	10946	2.07311	1	1	0.998464
	REACTOME_PATHWAY	R-HSA-5684996~MAPK1/MAPK3 signaling	6	5.60748	0.0271712	BTC, FGF9, SHFM1, PSMC2, CDK1, RASGRP1	66	286	10946	3.47934	1	1	0.998464
	REACTOME_PATHWAY	R-HSA-9020702~Interleukin-1 signaling	4	3.73832	0.0308161	SHFM1, PSMC2, MAP3K7, RELA	66	115	10946	5.76864	1	1	0.998464
	REACTOME_PATHWAY	R-HSA-202403~TCR signaling	4	3.73832	0.0343325	SHFM1, PSMC2, MAP3K7, RELA	66	120	10946	5.52828	1	1	0.998464
	REACTOME_PATHWAY	R-HSA-8878166~Transcriptional regulation by RUNX2	4	3.73832	0.0350598	SHFM1, PSMC2, HEY2, CDK1	66	121	10946	5.48259	1	1	0.998464
	REACTOME_PATHWAY	R-HSA-68886~M Phase	7	6.54206	0.0371752	RAB1A, NUP42, SHFM1, PSMC2, CDK1, LBR, CENPQ	66	418	10946	2.77737	1	1	0.998464
	REACTOME_PATHWAY	R-HSA-162909~Host Interactions of HIV factors	4	3.73832	0.0419634	NUP42, PACS1, SHFM1, PSMC2	66	130	10946	5.10303	1	1	0.998464
	REACTOME_PATHWAY	R-HSA-5683057~MAPK family signaling cascades	6	5.60748	0.0434335	BTC, FGF9, SHFM1, PSMC2, CDK1, RASGRP1	66	325	10946	3.06182	1	1	0.998464
	REACTOME_PATHWAY	R-HSA-5607761~Dectin-1 mediated noncanonical NF-kB signaling	3	2.80374	0.0493071	SHFM1, PSMC2, RELA	66	60	10946	8.29242	1	1	0.998464
	DISGENET	C0041956~Ureteral obstruction	3	2.80374	0.00721601	TGFB2, HEY2, RELA	53	24	9699	22.875	0.944403	1	1
hsa-miR-664b-5p	REACTOME_PATHWAY	R-HSA-168249~Innate Immune System	4	25	0.0357532	OTUD5, MAGT1, CRK, CD55	9	1069	10946	4.55088	0.992111	1	1
	REACTOME_PATHWAY	R-HSA-392499~Metabolism of proteins	5	31.25	0.0396618	TFAP2A, OTUD5, CCNE2, MAGT1, CD55	9	1970	10946	3.08686	0.995404	1	1
	REACTOME_PATHWAY	R-HSA-168256~Immune System	5	31.25	0.0434072	OTUD5, MSN, MAGT1, CRK, CD55	9	2024	10946	3.0045	0.997267	1	1
	GAD_DISEASE	Diabetes Mellitus	3	18.75	0.00677079	RHOBTB3, IPCEF1, PARP15	13	136	12924	21.9299	0.184386	0.203124	0.203124
hsa-miR-221-5p	REACTOME_PATHWAY	R-HSA-9679191~Potential therapeutics for SARS	5	4	0.00563428	ITGB1, BRMS1, STAT2, IL6R, GATAD2B	80	99	10946	6.91035	0.938653	1	1
	REACTOME_PATHWAY	R-HSA-5663205~Infectious disease	14	11.2	0.0192599	ITGB1, CCNT1, PARP1, SDC4, STAT2, MBD2, GATAD2B, BRMS1, IL1B, NUP50, RPL27A, RPL15, HNRNPA1, IL6R	80	960	10946	1.99536	0.999933	1	1
	REACTOME_PATHWAY	R-HSA-9679506~SARS-CoV Infections	8	6.4	0.029533	ITGB1, BRMS1, SDC4, STAT2, NUP50, HNRNPA1, IL6R, GATAD2B	80	414	10946	2.64396	1	1	1
	GAD_DISEASE	Type 2 Diabetes	23	18.4	0.0166731	ITGB1,HES7,MACF1,TOMM40,PARP1,SDC4,KCNJ11,STAT2,PTAFR,ZDHHC24,AGTRAP,AVPR1A,SLC1A7,TMEM70,SGSM1,IL1B,CYP1A2,ENPP1,BAK1,HNRNPA1,IL6R,BCL2L2,F2RL3,ADCYAP1,TFAP2B,HAS2	83	2198	12924	1.62937	1	1	1
